# Supplementary material for: Adiponectin is essential for lipid homeostasis and survival under insulin deficiency and promotes β-cell regeneration
Source: eLife. 2014 Oct 23;3:e03851. doi: 10.7554/eLife.03851 (PMC4228265; doi:10.7554/eLife.03851)
Supplement: Figure 7—source data 1. — The zip file contains all the 2400-dpi scanned images of insulin-immunostained pancreas sections used for quantitation of insulin-positive cell area. Insulin is stained as brown, and the whole section is counterstained as blue with hematoxylin. Folders are named after genotypes (WT or P-AdnTg+) and subfolders after time points (week 0, 2, 5, or 10) post initial dimerizer administration. Related to Figure 7A. DOI: http://dx.doi.org/10.7554/eLife.03851.031 [file elife03851s002.zip]

Archive with 55 entries (45 files):
- Figure 7-source data 1/P-AdnTg+/
- Figure 7-source data 1/P-AdnTg+/Week 0/
- Figure 7-source data 1/P-AdnTg+/Week 0/d47-1s a.jpg
- Figure 7-source data 1/P-AdnTg+/Week 0/d47-1s b.jpg
- Figure 7-source data 1/P-AdnTg+/Week 0/d47-1s c.jpg
- Figure 7-source data 1/P-AdnTg+/Week 0/d47-1s d.jpg
- Figure 7-source data 1/P-AdnTg+/Week 10/
- Figure 7-source data 1/P-AdnTg+/Week 10/d25-1s a.jpg
- Figure 7-source data 1/P-AdnTg+/Week 10/d25-1s b.jpg
- Figure 7-source data 1/P-AdnTg+/Week 10/d41-12 a.jpg
- Figure 7-source data 1/P-AdnTg+/Week 10/d41-12 b.jpg
- Figure 7-source data 1/P-AdnTg+/Week 2/
- Figure 7-source data 1/P-AdnTg+/Week 2/d45-345 a.jpg
- Figure 7-source data 1/P-AdnTg+/Week 2/d45-345 b.jpg
- Figure 7-source data 1/P-AdnTg+/Week 2/d45-345 c.jpg
- Figure 7-source data 1/P-AdnTg+/Week 2/d46-235 a.jpg
- Figure 7-source data 1/P-AdnTg+/Week 2/d46-235 b.jpg
- Figure 7-source data 1/P-AdnTg+/Week 2/d46-235 c.jpg
- Figure 7-source data 1/P-AdnTg+/Week 5/
- Figure 7-source data 1/P-AdnTg+/Week 5/d55-1s-D3 a.jpg
- Figure 7-source data 1/P-AdnTg+/Week 5/d55-1s-D3 b.jpg
- Figure 7-source data 1/P-AdnTg+/Week 5/d55-1s-D3 c.jpg
- Figure 7-source data 1/P-AdnTg+/Week 5/d67-3s a.jpg
- Figure 7-source data 1/P-AdnTg+/Week 5/d67-3s b.jpg
- Figure 7-source data 1/P-AdnTg+/Week 5/d67-3s c.jpg
- Figure 7-source data 1/P-AdnTg+/Week 5/d67-3s-A8 a.jpg
- Figure 7-source data 1/P-AdnTg+/Week 5/d67-3s-A8 b.jpg
- Figure 7-source data 1/P-AdnTg+/Week 5/d67-3s-A8 c.jpg
- Figure 7-source data 1/WT/
- Figure 7-source data 1/WT/Week 0/
- Figure 7-source data 1/WT/Week 0/PA51 a.jpg
- Figure 7-source data 1/WT/Week 0/PA51 b.jpg
- Figure 7-source data 1/WT/Week 0/PA51 c.jpg
- Figure 7-source data 1/WT/Week 0/PA51 d.jpg
- Figure 7-source data 1/WT/Week 0/PA51 e.jpg
- Figure 7-source data 1/WT/Week 10/
- Figure 7-source data 1/WT/Week 10/PA41-1s a.jpg
- Figure 7-source data 1/WT/Week 10/PA41-1s b.jpg
- Figure 7-source data 1/WT/Week 10/PA41-1s c.jpg
- Figure 7-source data 1/WT/Week 2/
- Figure 7-source data 1/WT/Week 2/RLuc19 a.jpg
- Figure 7-source data 1/WT/Week 2/RLuc19 b.jpg
- Figure 7-source data 1/WT/Week 2/RLuc19 c.jpg
- Figure 7-source data 1/WT/Week 2/RLuc19 d.jpg
- Figure 7-source data 1/WT/Week 2/RLuc19 e.jpg
- Figure 7-source data 1/WT/Week 5/
- Figure 7-source data 1/WT/Week 5/PA44-1s a.jpg
- Figure 7-source data 1/WT/Week 5/PA44-1s b.jpg
- Figure 7-source data 1/WT/Week 5/PA44-1s-B1 a.jpg
- Figure 7-source data 1/WT/Week 5/PA44-1s-B1 b.jpg
- Figure 7-source data 1/WT/Week 5/PA44-1s-B1 c.jpg
- Figure 7-source data 1/WT/Week 5/PA69 a.jpg
- Figure 7-source data 1/WT/Week 5/PA69 b.jpg
- Figure 7-source data 1/WT/Week 5/PA69 c.jpg
- Figure 7-source data 1/WT/Week 5/PA69 d.jpg
